# Supplementary material for: An ex vivo functional biomarker of treatment response in pediatric low-grade glioma
Source: PLoS One. 2026 Mar 5;21(3):e0331423. doi: 10.1371/journal.pone.0331423 (PMC12962519; doi:10.1371/journal.pone.0331423)
Supplement: S1 Date — (XLSX) [file pone.0331423.s003.xlsx]

## Sheet: Figure 1
Figure 1C pLGG Day 4 Microtumor Replicate Flux				Figure 1D pLGG-1 Day 4 Microtumor Flux
pLGG-1	pLGG-2	pLGG-3		OBSC	In Vitro
2.84525e+06	931000	15100000		2.84525e+06	21545.1
2.19069e+06	520000	8786776		2.19069e+06	15742.1
245412	1200000	5060000		245412	22592.9
1.73326e+06	723498	23200000		1.73326e+06	19189.2
1.23462e+06	971000	14200000		1.23462e+06	15344.3
974371	400000	3740000		974371	6225.58
79124.4	2130000	10100000		79124.4	6607.35
147128	599367	15100000		147128	7499.81
74102.5	496000	4410000		74102.5	4610.79
150161	513000	8900000		150161	2738.39
367131	578000	9210000		367131	7301.16
1.83524e+06	546268	4000000		1.83524e+06	8325.78
1.3591e+06	697000			1.3591e+06	21568.1
66959.1	2380000			66959.1	11675.5
2.70563e+06	530000			2.70563e+06	15627.7
922676				922676	11154.8
1.06268e+06				1.06268e+06	17983.6
135294				135294	12009.4
219573				219573	79660.5
116134				116134	69321.8
345685				345685	58199.3
1.68109e+06				1.68109e+06	54289.4
1.62575e+06				1.62575e+06	89282.1
1.24988e+06				1.24988e+06
139222				139222
697916				697916
557468				557468
362358				362358
99958				99958
332210				332210
137863				137863
882783				882783
184088				184088
690590				690590
2.40738e+06				2.40738e+06
41368.8				41368.8
2.09186e+06				2.09186e+06
461255				461255
419472				419472
184651				184651
456117				456117
234009				234009
195690				195690
333801				333801

## Sheet: Figure 3
Fig 3A pLGG-1 Survival on OBSC with Treatment
Dabrafenib
0 uM	156.678	142.777	84.3166	16.2285
10 uM	203.381	106.419	53.6627	102.215
Trametinib
0 uM	174.984	118.46	28.616	77.9394
100 uM	6.42469	30.9599	63.2014	34.0964
Fig 3B pLGG-2 Survival on OBSC with Treatment
Dabrafenib
0 uM	120.34	125.4	64.15	90.1
10 uM	126.42	107.58	158.81	67.27
Trametinib
0 uM	116.12	96.2	87.68
100 uM	197.01	154.48	69.87	125.49
Fig 3C pLGG-3 Survival on OBSC with Treatment
Dabrafenib
0 uM	105.21	162.17	70.44	62.18	74.29	120	127.83	77.88
10 uM	56.55	32.44	57.92	62.42
Trametinib
0 uM	117.6	86.89	102.54	92.97
100 uM	256	277.54	150.71	175.73

## Sheet: Western Blot Heat Map
			Dabrafenib										Trametinib
			2	2	2	4	4	4					2	2	2	2	4	4	4	2
			0	0.03	0.25	0	0.03	0.25					0	0.03	0.25	100	0	0.03	0.25	100
Raw Values	1	pmek	6305.57	8523.1	8382.23	7840.18	9827.23	9953.3		Raw Values	1	pmek	9054.15	10354.2	12963.3	11671.3	5777.08	10837	14172.7	13356.7
	2	-	6459.23	12169.2	9319.94	7142.23	4967.94	7993.94			2	-	7265.23	9162.89	9255.89	9992.31	6492.18	6739.89	8880.06	9037.35
	3	tmek	9953.74	15131.2	9785.28	8637.45	6554.2	9260.28			3	tmek	10514	12690.7	13694.4	11911.4	8174.67	13120.1	12675.1	12854.8
	4	-	5081.72	5223.89	5619.48	4093.48	4168.65	4919.13			4	-	5390.04	5070.16	4494.28	3837.04	3246.34	2982.16	3349.51	2718.51
	5	perk	5513.13	8632.96	10853.7	6031.91	7430.79	8237.96			5	perk	18472.5	9346.45	6784.48	6605.94	15297.4	7170.15	7365.45	6709.48
	6	-	5528.48	5169.23	4072.94	5853.77	5244.06	6500.06			6	-	5702.72	5063.65	5172.77	4604.94	5118.77	5722.18	5583.77	6069.77
	7	t erk	8739.01	8959.84	7747.26	10854.1	9622.84	11479.3			7	t erk	15060	15690.4	16885.8	15455	14916	14603.7	13134.7	13124.5
	8	gapdh	7297.79	7284.03	7603.91	8978.03	8236.5	9018.03			8	gapdh	11723.9	10890.1	10529.4	10065.2	10635.1	11806.6	10418	9656.1
			Dabrafenib										Trametinib
			2	2	2	4	4	4					2	2	2	2	4	4	4	4
			0	0.03	0.25	0	0.03	0.25					0	0.03	0.25	100	0	0.03	0.25	100
Normalized to total Protein		pmek norm	0.864038	1.17011	1.10236	0.873262	1.19313	1.10371		Normalized to total Protein		pmek norm	0.772284	0.95079	1.23115	1.15957	0.543209	0.917876	1.36041	1.38324
		tmek norm	1.36394	2.07731	1.28687	0.962065	0.795752	1.02686				tmek norm	0.8968	1.16534	1.30059	1.18343	0.76865	1.11125	1.21665	1.33126
		perk norm	0.755453	1.18519	1.42738	0.671852	0.902178	0.913499				perk norm	1.57563	0.858251	0.644337	0.656318	1.43839	0.607298	0.706994	0.694843
		terk norm	1.19749	1.23007	1.01885	1.20896	1.16832	1.27293				terk norm	1.28456	1.4408	1.60368	1.53549	1.40252	1.23691	1.26078	1.35919
			Dabrafenib										Trametinib
			2	2	2	4	4	4					2	2	2	2	4	4	4	4
			0	0.03	0.25	0	0.03	0.25					0	0.03	0.25	100	0	0.03	0.25	100
Phosphorylation Ratio		MEK Phosphorylation Ratio	0.633487	0.563279	0.856616	0.907696	1.49938	1.07484		Phosphorylation Ratio		MEK Phosphorylation Ratio	0.861155	0.815891	0.946613	0.979843	0.706705	0.825988	1.11816	1.03904
		ERK Phosphorylation Ratio	0.630865	0.963517	1.40097	0.555727	0.772203	0.717635				ERK Phosphorylation Ratio	1.22659	0.595678	0.401786	0.427431	1.02557	0.490981	0.560761	0.511218
			Dabrafenib										Trametinib
			2	2	2	4	4	4					2	2	2	2	4	4	4	4
			0	0.03	0.25	0	0.03	0.25					0	0.03	0.25	100	0	0.03	0.25	100
Phosphorylation Ratio Fold Change		MEK Phosphorylation Ratio Fold Change	1	0.889172	1.35222	1	1.65185	1.18414		Phosphorylation Ratio Fold Change		MEK Phosphorylation Ratio Fold Change	1	0.947438	1.09924	1.13782	1	1.16879	1.58221	1.47026
		ERK Phosphorylation Ratio Fold Change	1	1.5273	2.22071	1	1.38954	1.29134				ERK Phosphorylation Ratio Fold Change	1	0.485636	0.327562	0.34847	1	0.478738	0.546778	0.498471
			Dabrafenib										Trametinib
			2	2	2	4	4	4					2	2	2	2	4	4	4	4
			0	0.03	0.25	0	0.03	0.25					0	0.03	0.25	100	0	0.03	0.25	100
Phosphorylation Ratio Fold Change Log2		MEK Phosphorylation Ratio Fold Change Log2	0	-0.169466	0.435333	0	0.724082	0.243838		Phosphorylation Ratio Fold Change Log2		MEK Phosphorylation Ratio Fold Change Log2	0	-0.0778967	0.136501	0.186277	0	0.225012	0.661943	0.556076
		ERK Phosphorylation Ratio Fold Change Log2	0	0.61098	1.15102	0	0.474603	0.368872				ERK Phosphorylation Ratio Fold Change Log2	0	-1.04205	-1.61016	-1.52089	0	-1.06269	-0.870972	-1.00442
			Dabrafenib										Trametinib
			2	2	2	4	4	4					2	2	2	2	4	4	4	4
			0	0.03	0.25	0	0.03	0.25					0	0.03	0.25	100	0	0.03	0.25	100
Total Protein Fold Change		pMEK Fold Change	1	1.35423	1.27582	1	1.36629	1.26389		Total Protein Fold Change		pMEK Fold Change	1	1.23114	1.59417	1.50148	1	1.68973	2.5044	2.54642
		tMEK Fold Change	1	1.52303	0.943498	1	0.827129	1.06735				tMEK Fold Change	1	1.29944	1.45025	1.31961	1	1.44571	1.58285	1.73195
		pERK Fold Change	1	1.56885	1.88944	1	1.34282	1.35967				pERK Fold Change	1	0.544704	0.408939	0.416543	1	0.422207	0.491518	0.48307
		tERK Fold Change	1	1.02721	0.850824	1	0.966382	1.05291				tERK Fold Change	1	1.12163	1.24843	1.19535	1	0.881917	0.898934	0.969104
			Dabrafenib										Trametinib
			2	2	2	4	4	4					2	2	2	2	4	4	4	4
			0	0.03	0.25	0	0.03	0.25					0	0.03	0.25	100	0	0.03	0.25	100
Total Protein Fold Change Log2		pMEK Fold Change	0	0.437475	0.351424	0	0.450267	0.337875		Total Protein Fold Change Log2		pMEK Fold Change	0	0.299995	0.672804	0.586389	0	0.756792	1.32446	1.34847
		tMEK Fold Change	0	0.60694	-0.0839084	0	-0.273816	0.0940369				tMEK Fold Change	0	0.377892	0.536302	0.400112	0	0.53178	0.662521	0.792395
		pERK Fold Change	0	0.649705	0.917956	0	0.425269	0.443259				pERK Fold Change	0	-0.876457	-1.29004	-1.26346	0	-1.24398	-1.02469	-1.04969
		tERK Fold Change	0	0.0387251	-0.233067	0	-0.0493345	0.0743867				tERK Fold Change	0	0.165596	0.320116	0.25743	0	-0.181285	-0.153713	-0.0452759
